# Supplementary material for: Silk Fibroin Hydrogel Microneedles Loaded with Recombinant Human Nerve Growth Factor for Corneal Tissue Engineering
Source: Polymers (Basel). 2026 Feb 5;18(3):412. doi: 10.3390/polym18030412 (PMC12899253; doi:10.3390/polym18030412)
Supplement: Supplementary file 1 [file polymers-18-00412-s001.zip]

Archive with 1 entries (1 files):
- polymers-4114132-supplementary.pdf
